# Supplementary material for: Modeling assortative mating and genetic similarities between partners, siblings, and in-laws
Source: Nat Commun. 2022 Mar 1;13:1108. doi: 10.1038/s41467-022-28774-y (PMC8888605; doi:10.1038/s41467-022-28774-y)
Supplement: Supplementary file 4 — Supplementary Software 1 [file 41467_2022_28774_MOESM4_ESM.zip]

Archive with 3 entries (3 files):
- get_rgensi_model.R
- intergenerational_gene_generator_r2.R
- run_simulation_rgensi.R
