# Supplementary material for: Modeling assortative mating and genetic similarities between partners, siblings, and in-laws
Source: Nat Commun. 2022 Mar 1;13:1108. doi: 10.1038/s41467-022-28774-y (PMC8888605; doi:10.1038/s41467-022-28774-y)
Supplement: Supplementary file 4 — Supplementary Software 1 [file 41467_2022_28774_MOESM4_ESM.zip › get_rgensi_model.R]

# --------------------------------------------------------------------------------------------------
# Fartein Ask Torvik, 2019-2021
# f.a.torvik@psykologi.uio.no
# fartein.ask.torvik@fhi.no
# --------------------------------------------------------------------------------------------------
# rGenSi model with possible variations
# - c on mated phenotype
# - alpha
# - residuals
# - free residual genetic correlation between siblings (rs) if c==0
# - other free residual correlations (not recommended)
# --------------------------------------------------------------------------------------------------
get_rgensi_model <- function (dat=dat, selVars=selVars, free_rs=0.5,free_alpha=F,free_family_variance=F,free_residuals=F) {

if (!free_rs %in% c(T,F,0.5)) warning ('rs type not valid')
# --------------------------------------------------------------------------------------------------
namepart1 = '_rsEQr'
if (free_rs) namepart1 = '_rsFREE'
if (free_rs==0.5) namepart1 = '_rs05'
namepart2 = ''
if (free_alpha) namepart2 = '_alpha'
namepart3 = ''
if (free_family_variance) namepart3 = '_C'
namepart4 = ''
if (free_residuals) namepart4 = '_residuals'
model_name_string = paste0('new_rGenSi', namepart1, namepart2, namepart3, namepart4)
# --------------------------------------------------------------------------------------------------

# variables 1,3,5,7 are PGS
# variables 2,4,6,8 are observed
# variables 1,2 belong to partner 1 [partner of sibling 1]
# variables 3,4 belong to sibling 1 [whose partner is partner 1]
# variables 5,6 belong to sibling 2 [whose partner is partner 2]
# variables 7,8 belong to partner 2 [partner of sibling 2]

# matrix to hold parameters
parammat = mxMatrix ('Full', nrow=7, ncol=1,free=T,values=c(.7,.7,.3,.5,1,0,.5),name='A',labels=c('s','h','m','r','a','f','rs' ), lbound=0)
# s = signal from latent genetic to PGS
# h = sqrt(heritability) from latent to mated phenotype (latent if a < 1)
# m = mating co-path between partners' phenotypes (latent if a < 1)
# r = correlation between siblings latent genetic factors
# f = family environment/non-genetic factors that make siblings similar, typically called C
# rs = residual correlation between siblings' PGS; could equal r, 0.5 or be freely estimated (only identified in the absence of C)

# rgensi correlations
rgensiCov   <- mxAlgebra( 
  rbind (
    # 1           # 2          # 3               # 4           # 5               # 6           # 7             # 8
    cbind(1             , s*h           , s*h*m*h*s       , s*h*m       , s*h*m*h*r*s     , s*h*m*h*r*h , s^2*h^4*m^2*r , s*h*m*h*r*h*m ), # 1
    cbind(s*h           , 1             , m*h*s           , m           , m*h*r*s         , m*h*r*h     , m*h*r*h*m*h*s , m*h*r*h*m     ), # 2
    cbind(s*h*m*h*s     , m*h*s         , 1               , s*h         , s*r*s+(1-s^2)*rs, s*r*h       , s*r*h*m*h*s   , s*r*h*m       ), # 3
    cbind(s*h*m         , m             , s*h             , 1           , h*r*s           , h*r*h       , h*r*h*m*h*s   , h*r*h*m       ), # 4
    cbind(s*h*m*h*r*s   , m*h*r*s       , s*r*s+(1-s^2)*rs, h*r*s       , 1               , s*h         , s*h*m*h*s     , s*h*m         ), # 5
    cbind(s*h*m*h*r*h   , m*h*r*h       , s*r*h           , h*r*h       , s*h             , 1           , m*h*s         , m             ), # 6
    cbind(s^2*h^4*m^2*r , m*h*r*h*m*h*s , s*r*h*m*h*s     , h*r*h*m*h*s , s*h*m*h*s       , m*h*s       , 1             , h*s           ), # 7
    cbind(s*h*m*h*r*h*m , m*h*r*h*m     , s*r*h*m         , h*r*h*m     , s*h*m           , m           , h*s           , 1             )  # 8
  ), name="rgensiCov" )


if (free_rs==F) { # rs == r should go here; rs = free and rs = 0.5 should go above.
# matrix to hold parameters
parammat = mxMatrix ('Full', nrow=6, ncol=1,free=T,values=c(.7,.7,.3,.5,1,0),name='A',labels=c('s','h','m','r','a','f' ), lbound=0)
# s = signal from latent genetic to PGS
# h = sqrt(heritability) from latent to mated phenotype (latent if a < 1)
# m = mating co-path between partners' phenotypes (latent if a < 1)
# r = correlation between siblings latent genetic factors
# f = family environment/non-genetic factors that make siblings similar, typically called C
# rs = residual correlation between siblings' PGS; could equal r, 0.5 or be freely estimated (only in the absence of C?)
# rgensi correlations
rgensiCov   <- mxAlgebra( 
  rbind (
    # 1           # 2          # 3               # 4           # 5               # 6           # 7             # 8
    cbind(1             , s*h        , s*h*m*h*s       , s*h*m       , s*h*m*h*r*s     , s*h*m*h*r*h , s^2*h^4*m^2*r , s*h*m*h*r*h*m ), # 1
    cbind(s*h           , 1          , m*h*s           , m           , m*h*r*s         , m*h*r*h     , m*h*r*h*m*h*s   , m*h*r*h*m     ), # 2
    cbind(s*h*m*h*s     , m*h*s      , 1               , s*h         , s*r*s+(1-s^2)*r , s*r*h       , s*r*h*m*h*s   , s*r*h*m       ), # 3
    cbind(s*h*m         , m          , s*h             , 1           , h*r*s           , h*r*h       , h*r*h*m*h*s   , h*r*h*m       ), # 4
    cbind(s*h*m*h*r*s   , m*h*r*s    , s*r*s+(1-s^2)*r , h*r*s       , 1               , s*h         , s*h*m*h*s     , s*h*m         ), # 5
    cbind(s*h*m*h*r*h   , m*h*r*h    , s*r*h           , h*r*h       , s*h             , 1           , m*h*s         , m             ), # 6
    cbind(s^2*h^4*m^2*r , m*h*r*h*m*h*s, s*r*h*m*h*s     , h*r*h*m*h*s , s*h*m*h*s       , m*h*s       , 1             , h*s           ), # 7
    cbind(s*h*m*h*r*h*m , m*h*r*h*m  , s*r*h*m         , h*r*h*m     , s*h*m           , m           , h*s           , 1             )  # 8
  ), name="rgensiCov" )
}

# family environment (c) covariance
family_environment_covariance   <- mxAlgebra( 
  rbind (
          # 1           # 2          # 3 # 4      # 5 # 6       # 7             # 8
    cbind(0             , 0         , 0 , 0       , 0 , s*h*m*f , s*h*m*f*m*h*s , s*h*m*f*m ), # 1
    cbind(0             , 0         , 0 , 0       , 0 , m*f     , m*f*m*h*s     , m*f*m     ), # 2
    cbind(0             , 0         , 0 , 0       , 0 , 0       , 0             , 0         ), # 3
    cbind(0             , 0         , 0 , 0       , 0 , f       , f*m*h*s       , f*m       ), # 4
    cbind(0             , 0         , 0 , 0       , 0 , 0       , 0             , 0         ), # 5 
    cbind(s*h*m*f       , m*f       , 0 , f       , 0 , 0       , 0             , 0         ), # 6
    cbind(s*h*m*f*m*h*s , m*f*m*h*s , 0 , f*m*h*s , 0 , 0       , 0             , 0         ), # 7
    cbind(s*h*m*f*m     , m*f*m     , 0 , f*m     , 0 , 0       , 0             , 0         )  # 8
  ), name="c_cov" )

# alpha matrix. 
alphamat   <- mxAlgebra( 
  rbind (
    cbind( 1 ,a*1,1*1,a*1,1*1,a*1,1*1,a*1),
    cbind(1*a, 1 ,1*a,a*a,1*a,a*a,1*a,a*a),
    cbind(1*1,a*1, 1 ,a*1,1*1,a*1,1*1,a*1),
    cbind(1*a,a*a,1*a, 1 ,1*a,a*a,1*a,a*a),
    cbind(1*1,a*1,1*1,a*1, 1 ,a*1,1*1,a*1),
    cbind(1*a,a*a,1*a,a*a,1*a, 1 ,1*a,a*a),
    cbind(1*1,a*1,1*1,a*1,1*1,a*1, 1 ,a*1),
    cbind(1*a,a*a,1*a,a*a,1*a,a*a,1*a, 1 )
  ), name="alphamat" )

# residual covariance. One should be very careful about opening these, and 'ewx','ewp','ewg','epp','esg' should never be opened
rEmat = mxMatrix ('Full', nrow=8, ncol=8,free=F,values=0,name='rE', 
                  labels = c(
                    'ewp', 'ewx', 'epg', 'epx', 'eig', 'eix', 'ecg', 'ecx', 
                    'ewx', 'ewg', 'epx', 'epp', 'eixx', 'eip', 'ecx', 'ecp', 
                    'epg', 'epx', 'ewp', 'ewx', 'esg', 'esx', 'eig', 'eixx', 
                    'epx', 'epp', 'ewx', 'ewg', 'esx', 'esp', 'eix', 'eip', 
                    'eig', 'eixx','esg', 'esx', 'ewp', 'ewx', 'epg', 'epx', 
                    'eix', 'eip', 'esx', 'esp', 'ewx', 'ewg', 'epx', 'epp', 
                    'ecg', 'ecx', 'eig', 'eix', 'epg', 'epx', 'ewp', 'ewx', 
                    'ecx', 'ecp', 'eixx','eip', 'epx', 'epp', 'ewx', 'ewg'))

rGpartnerAlg=mxAlgebra(h*m*h, name='rGpartner')
rGsiblingAlg=mxAlgebra(r, name='rGsibling')
rGinlawAlg=mxAlgebra(h*m*h*r, name='rGinlaw')
rGcoinlawAlg=mxAlgebra(h*m*h*r*h*m*h, name='rGcoinlaw')

# put model together
rgensiexpcov = mxAlgebra(rgensiCov+c_cov, name='rgensiexpcov')
ExpCov       = mxAlgebra(  alphamat * (rgensiexpcov) + rE, name='expCov')
datamod      = mxData( observed=dat, type="raw" , sort=T)
mean1m       = mxMatrix( type="Full", nrow=1, ncol=8, values=0, free=F, name="MeanM" )
objMZM       = mxExpectationNormal( covariance="expCov", means="MeanM", dimnames=selVars )
fitFunction  = mxFitFunctionML()
newrgensimodel = mxModel(name=model_name_string,parammat,mean1m,rgensiCov,rGpartnerAlg,rGsiblingAlg,rGinlawAlg,rGcoinlawAlg,ExpCov,datamod,objMZM,rEmat,alphamat,rgensiexpcov,family_environment_covariance,fitFunction)

# sets rs equal to r if necessary
#if (free_rs==F) { newrgensimodel = mxModel(newrgensimodel, mxConstraint(r==rs, name='rs eq r')) }
# sets rs equal to 0.5 if necessary
if (free_rs==0.5) { newrgensimodel = omxSetParameters(newrgensimodel, labels=c('rs'), free=F, values=0.5) }
# closes C effects
if (free_family_variance==F) { newrgensimodel = omxSetParameters(newrgensimodel, labels=c('f'), free=F, values=0) }
# possibly opens residual covariance
if (free_residuals==T) { newrgensimodel = omxSetParameters(newrgensimodel, labels=c('esp','eip','ecp','epg','eig','ecg','epx','esx','eix','ecx'), free=free_residuals, values=0)   }
# closes alpjha
if (free_alpha==F) { newrgensimodel = omxSetParameters(newrgensimodel, labels=c('a'), free=F, values=1) }

# --------------------------------------------------------------------------------------------------

return(newrgensimodel)
}
