# Supplementary material for: Modeling assortative mating and genetic similarities between partners, siblings, and in-laws
Source: Nat Commun. 2022 Mar 1;13:1108. doi: 10.1038/s41467-022-28774-y (PMC8888605; doi:10.1038/s41467-022-28774-y)
Supplement: Supplementary file 4 — Supplementary Software 1 [file 41467_2022_28774_MOESM4_ESM.zip › intergenerational_gene_generator_r2.R]

#---------------------------------------------------------------------------------------------------
# Simulate phenotypic assortative mating on heritable phenotype with imperfectly measured genetic effects
# Fartein Ask Torvik (2019-2021)
# f.a.torvik@psykologi.uio.no
# fartein.ask.torvik@fhi.no
# --------------------------------------------------------------------------------------------------

# this is a multigenerational simulation that generates data that can be used to test various 
# models, such as the rGenSi model.

#---------------------------------------------------------------------------------------------------
# Set up
#---------------------------------------------------------------------------------------------------

library(tidyverse)

generate_data_for_rgensi <- function (
  N=10000,        # size of founder population (all generations will have same size) 
  Ngrelevant=100, # number of phenotype relevant genetic loci
  Ngmeasured_prop = 0.5, # how large proportion of relevant genes are captured? 
  Ngnoise = 10,     # number of "genes" crearing noise in pgs, not related to phenotype
  poph2 = .6,       # heritability
  popc2 = .0,       # shared environmental variance
  pope2 = 1-poph2-popc2,       # environmentality (individual specific)
  assortment = .8,  # degree of mating, approximately equal to partner correlation (*)
  Ngenerations = 5, 
  pgsnoiseproportion = 0,
  alpha_cor = 1,
  VT=F) {

# (*) not identical because sex 1 and sex 2 does not have identical scores; at 1.00 the top scoring man marries the top scoring woman, but they do not necessarily have exact scores

N_in_sex = N/2   # number of index persons within each sex
Ngmeasured = round(Ngrelevant*Ngmeasured_prop)  # number of genetic sites included in polygenic score
Ngtotal = Ngrelevant+Ngnoise

#---------------------------------------------------------------------------------------------------
# step 0: Functions
#---------------------------------------------------------------------------------------------------

# resusable function for making phenotypes and PGS from genes
make_variables = function (d) {
  # estimate phenotypes etc
  d$G     = apply (d[,1:Ngrelevant], 1, sum)        # generate "true" effect
  d$pgsA  = apply (d[,1:Ngmeasured], 1, sum)     # generate polygenic score (assuming not all genetic effects are )
  d$pgsB  = apply (d[,(Ngmeasured+1):Ngrelevant], 1, sum)     # generate polygenic score (assuming not all genetic effects are )
  d$pgsNoise = apply (d[,(Ngrelevant+1):Ngtotal], 1, sum)
  d$pgs   = d$pgsA*(1-pgsnoiseproportion) + d$pgsNoise*pgsnoiseproportion
  d$Gz    = as.numeric(scale(d$G))               # z genes
  d$pgsz  = as.numeric(scale(d$pgs))             # z pgs
  d$E     = rnorm(nrow(d), Ngrelevant/2, sqrt(Ngrelevant/4)) # environment, equal variance as genetics in first gen
  d$Ez    = as.numeric(scale(d$E))               # z environment
#  cgens   = rnorm(nrow(d), Ngrelevant/2, sqrt(Ngrelevant/4)) # C values for index persons
#  d$C     = c(cgens)                             # (duplicate if two sibs generated at this stage)
  d$Cz    = as.numeric(scale(d$C))
  d$Cscaled = d$Cz*sd(d$E)               # z shared environment
#  d$P_mated = d$Gz * sqrt(poph2) + d$Ez * sqrt(pope2) + d$Cz * sqrt(popc2)      # phenotype, mated
  # must not use scaled G, E, C, because then h2 is always the same over generations (doh!)
  
  #print(paste0('var g ',var(d$G)))
  #print(paste0('var e ',var(d$E)))
  #print(paste0('var c ',var(d$Cz)))

  d$P_mated =   d$G * sqrt(poph2) + d$E * sqrt(pope2) + d$Cscaled * sqrt(popc2)      # phenotype, mated
  #d$P_mated =   d$Gz * sqrt(poph2) + d$Ez * sqrt(pope2) + d$Cz * sqrt(popc2)      # phenotype, mated
  
  d$P = as.numeric(scale(d$P_mated))*sqrt(alpha_cor^2) + rnorm(nrow(d)) * sqrt(1-alpha_cor^2)
  
  #print(paste0('h2: ',cor(d$P_mated, d$G)^2))

  return(d)
}

# function for mating that can be reused across generations; data from input, parameters from global environment
assort_into_pairs <- function(d_both, assortment){
#  d_sex1=d_both[[1]]
#  d_sex2=d_both[[2]]
  # ensure that siblings dont mate (sex variable of each individual generated by family)
  d_all = rbind(d_both[[1]], d_both[[2]])
  count(d_all, sex)
  d_sex1 = d_all %>% filter(sex==0)
  d_sex2 = d_all %>% filter(sex==1)
  # assort
  d_sex1$assortment_score = (scale(d_sex1$P_mated)) * sqrt(assortment) + rnorm(nrow(d_sex1)) * sqrt(1-assortment)
  d_sex1$rank = rank(d_sex1$assortment_score) # rank by phenotype in index person
  d_sex1 = d_sex1[order(d_sex1$rank),] 
  d_sex2$assortment_score = (scale(d_sex2$P_mated)) * sqrt(assortment) + rnorm(nrow(d_sex2)) * sqrt(1-assortment)
  d_sex2$rank = rank(d_sex2$assortment_score) # rank by phenotype in index person
  d_sex2 = d_sex2[order(d_sex2$rank),] 

  d_both_mated = list(d_sex1, d_sex2)
}

make_child <- function (d_both, cgens) {
  parent_genes_sex1 = d_both[[1]][,1:Ngtotal]
  parent_genes_sex2 = d_both[[2]][,1:Ngtotal]
  # make first sibling
  gen_mat <- function(Ngtotal) sample(c(rep(1,Ngtotal/2),rep(0,Ngtotal/2)),Ngtotal,replace=FALSE)
  gene_numbers=t(replicate(N_in_sex,gen_mat(Ngtotal), simplify=TRUE))
  rf = matrix(gene_numbers, nrow=N_in_sex) # randomly select exactly half of genes to copy from parents 
  #apply(rf, 1, sum)[1:10] # check
  rfn = 1-rf
  inherited_genes = parent_genes_sex1*rf + parent_genes_sex2*rfn
  d_sib1=as_tibble(inherited_genes)
  d_sib1$C=cgens
  # estimate phenotypes etc
  d_sib1=make_variables(d_sib1)
  return(d_sib1)
}

make_next_gen <- function(d_both) {
  cgens = rnorm(N_in_sex, Ngrelevant/2, sqrt(Ngrelevant/4))   # C values (keep for both siblings)

  if (VT) cgens = (d_both[[1]]$P_mated+d_both[[2]]$P_mated)/2
  
  # insert vertical transmission here.
  
  d_sib1=make_child(d_both, cgens)
  d_sib2=make_child(d_both, cgens)
  # ensure that siblings do not mate with each other:
  d_sib1$familynumber = 1:nrow(d_sib1) # used to check how many siblings that mate with each other
  d_sib2$familynumber = 1:nrow(d_sib2) # used to check how many siblings that mate with each other
  # each family can only have children of one sex
  nfams = nrow(d_sib1)
  n_of_each_sex = nfams/2
  # the exact same number of families have sex 0 and sex 1 children
  sex_of_both_children_born_to_a_family = sample ( c(rep(0,n_of_each_sex),rep(1,n_of_each_sex)), nfams, replace=F)
  d_sib1$sex = sex_of_both_children_born_to_a_family
  d_sib2$sex = sex_of_both_children_born_to_a_family
  next_gen = list(d_sib1, d_sib2)
  return(next_gen)
} 

makewide = function (generation_x_mated) {
  partner_1 <- generation_x_mated[[1]] %>% select(-all_of(paste0('V',1:Ngtotal)))
  names(partner_1)  = paste0(names(partner_1),'_i')
  partner_2 <- generation_x_mated[[2]] %>% select(-all_of(paste0('V',1:Ngtotal)))
  names(partner_2) = paste0(names(partner_2),'_p')
  wl = bind_cols(partner_1, partner_2)
  cor(wl$P_p, wl$P_i)
  wl <- wl %>% mutate(randnum=runif(nrow(wl))) %>% arrange(randnum) # wtf without
  wl <- wl %>% group_by(familynumber_i) %>% mutate(sibnum=dplyr::row_number()) %>% ungroup()
  count(wl, sibnum)
  w <- wl %>% pivot_wider(
    names_from=sibnum,
    names_sep='',
    values_from=-familynumber_i)
  return(w) }

#---------------------------------------------------------------------------------------------------
# Step 1: Generate founder population - genes and observed variables
#---------------------------------------------------------------------------------------------------
# generate SNPs, total genetic effect and measured genetic effect
# this can be made more complex. Currently, the following assumptions are implicit:
#   - MAF = 0.5 for all alleles
#   - Effect on phenotype equal for all alleles
#   - No sex differences in expression

d = as_tibble(matrix(sample(c(0,1),N*Ngtotal,replace=T), nrow=N)) # MAF = 0.5 for all SNPs (!)
d$C = rnorm(nrow(d), Ngrelevant/2, sqrt(Ngrelevant/4)) 
d = make_variables(d)
# half of the data frame are sex 1; other half are sex 2
d_sex1 = d[1:N_in_sex,]         
d_sex2 = d[(N_in_sex+1):N,]
d_sex1$sex=0; d_sex2$sex=1
generation_1 = list(d_sex1, d_sex2)

#cor (d[,c('P','G','pgs','C','E','pgsA','pgsB','pgsNoise')])
#cor(d_sex1$P, d_sex2$P) # these are unmated pairs

#---------------------------------------------------------------------------------------------------
# Step 2: Mating
generation_1_mated = assort_into_pairs(generation_1, assortment)

#---------------------------------------------------------------------------------------------------
# Go i generations
generation_x_mated = generation_1_mated
for (i in 2:Ngenerations) {
  print(i)
  generation_x = make_next_gen(generation_x_mated)
  generation_x_mated = assort_into_pairs(generation_x, assortment)
#  print(paste0('m:',cor(generation_x_mated[[1]]$P,generation_x_mated[[2]]$P)))

}
#---------------------------------------------------------------------------------------------------
w=makewide(generation_x_mated)

return(w)
}
