# Supplementary material for: Modeling assortative mating and genetic similarities between partners, siblings, and in-laws
Source: Nat Commun. 2022 Mar 1;13:1108. doi: 10.1038/s41467-022-28774-y (PMC8888605; doi:10.1038/s41467-022-28774-y)
Supplement: Supplementary file 4 — Supplementary Software 1 [file 41467_2022_28774_MOESM4_ESM.zip › run_simulation_rgensi.R]

#---------------------------------------------------------------------------------------------------
# Fartein Ask Torvik (2021)
# f.a.torvik@psykologi.uio.no
# fartein.ask.torvik@fhi.no
# --------------------------------------------------------------------------------------------------
# simulates datasets and tests the rGenSi model on them
# --------------------------------------------------------------------------------------------------
rm(list=ls())
library(tidyverse)
library(OpenMx)
source('intergenerational_gene_generator_r2.R')
#---------------------------------------------------------------------------------------------------
prepare_data_rgensi = function (dat, ...) {
  pgs_var='pgsz';pheno_var='P'
  varnames= c(paste0(pgs_var,'_p1'),paste0(pheno_var,'_p1'),paste0(pgs_var,'_i1'),paste0(pheno_var,'_i1'),paste0(pgs_var,'_i2'),paste0(pheno_var,'_i2'),paste0(pgs_var,'_p2'),paste0(pheno_var,'_p2'))
  dat = dat[varnames]
  names(dat) = c('p1_pgs','p1_pheno','i1_pgs','i1_pheno','i2_pgs','i2_pheno','p2_pgs','p2_pheno')
  selVars<<-names(dat)
  dat <- dat %>% mutate_at(c(selVars), ~(scale(.) %>% as.vector))
  source ('get_rgensi_model.R')
  rgensimodel = get_rgensi_model (dat=dat,selVars=selVars, free_rs=0.5, free_alpha=T, free_family_variance=T, ... ,free_residuals=F)
  #rgensimodel = get_rgensi_model (dat=dat,selVars=selVars, free_rs=0.5, free_alpha=F, free_family_variance=F, ... ,free_residuals=F)
  rgensimodel = omxSetParameters(rgensimodel, labels=c('s','h','m','r','a','f'), ubound=1)
  rgensimodel = mxModel(rgensimodel,mxCI(c('rGpartner', 'rGsibling', 'rGinlaw', 'rGcoinlaw','s','h','m','r','a','f')))
  return(rgensimodel) }
# --------------------------------------------------------------------------------------------------
res = tibble()
for (i in 1:1000) {
  print(i)
  s_exp = sqrt( runif(1)*0.8 + 0.2 ) 
  repeat {
    h_exp = sqrt( runif(1)*0.8 + 0.2 ) 
    c_exp = runif(1) # if set to 0, there are no effects of C
#    c_exp = 0
    if (h_exp^2+c_exp < 1){break} }
  m_exp = runif(1)
  a_exp = runif(1) * 0.8 + 0.2 # if set to 1 there is direct assortment on the phenotype
#  a_exp = 1
  r_exp = h_exp*m_exp/2+0.5
  dataset=generate_data_for_rgensi(
    N=50000, 
    Ngmeasured_prop=s_exp^2, 
    poph2=h_exp^2, 
    popc2=c_exp, 
    assortment=m_exp, 
    alpha_cor=a_exp, 
    Ngenerations=10,
    VT=F)
  mod = prepare_data_rgensi (dataset)
  s_obs = NA;h_obs = NA;m_obs = NA;r_obs = NA;r_emp = NA;scode = NA
  s_emp = NA;h_emp = NA;m_emp = NA;r_emp = NA
  mod = tryCatch ( mxTryHard(mod), error=function(e) return (NA) )
  if (!is.na(mod)) {
    s_obs = mxEval(s, mod)
    h_obs = mxEval(h, mod)
    m_obs = mxEval(m, mod)
    r_obs = mxEval(r, mod)
    a_obs = mxEval(a, mod)
    c_obs = mxEval(f, mod)
    s_emp = cor(c(dataset$pgs_i1,dataset$pgs_i2,dataset$pgs_p1,dataset$pgs_p2), c(dataset$G_i1,dataset$G_i2,dataset$G_p1,dataset$G_p2))
    h_emp = cor(c(dataset$P_mated_i1,dataset$P_mated_i2,dataset$P_mated_p1,dataset$P_mated_p2), c(dataset$G_i1,dataset$G_i2,dataset$G_p1,dataset$G_p2))
    r_emp = cor(dataset$G_i1, dataset$G_i2)
    m_emp = cor(c(dataset$P_mated_i1,dataset$P_mated_i2), c(dataset$P_mated_p1,dataset$P_mated_p2))
    a_emp = cor(c(dataset$P_mated_i1,dataset$P_mated_i2,dataset$P_mated_p1,dataset$P_mated_p2),c(dataset$P_i1,dataset$P_i2,dataset$P_p1,dataset$P_p2))
    c_emp = c_exp
    scode = mod$output$status$code 
  }
  currentres = tibble(s_exp,h_exp,m_exp,r_exp,a_exp,c_exp,
                      s_obs,h_obs,m_obs,r_obs,a_obs,c_obs,
                      s_emp,h_emp,m_emp,r_emp,a_emp,c_emp,
                      scode)
  print(currentres)
  res=bind_rows(res, currentres) }
res
save(res, file=paste0('sim-shmrac-n1000-v02-', Sys.Date(), '.Rdata'))
# --------------------------------------------------------------------------------------------------
